# Supplementary material for: Juglone triggers apoptosis of non-small cell lung cancer through the reactive oxygen species -mediated PI3K/Akt pathway
Source: PLoS One. 2024 May 30;19(5):e0299921. doi: 10.1371/journal.pone.0299921 (PMC11139338; doi:10.1371/journal.pone.0299921)
Supplement: S1 Raw data — (XLSX) [file pone.0299921.s010.xlsx]

## Sheet: Sheet1
Fig.1
LLC													A549
24h													24h
			blank group	control group	1μM	2μM	4μM	8μM	16μM	32μM						blank group	control group	1μM	2μM	4μM	8μM	16μM	32μM
			0.0412	0.6092	0.5919	0.5714	0.5262	0.4519	0.2341	0.0462						0.0433	0.6521	0.6126	0.6089	0.5641	0.4237	0.1931	0.0516
			0.0395	0.6017	0.5208	0.5093	0.5826	0.4733	0.2102	0.0458						0.0454	0.6489	0.7025	0.6732	0.6278	0.4751	0.2136	0.0497
			0.0397	0.6032	0.6424	0.6375	0.4637	0.3891	0.1918	0.0451						0.0447	0.6517	0.5324	0.5384	0.4934	0.3703	0.1753	0.0522
	subtract blank group			0.568	0.5507	0.5302	0.485	0.4107	0.1929	0.005				subtract blank group			0.6088	0.5693	0.5656	0.5208	0.3804	0.1498	0.0083
				0.5622	0.4813	0.4698	0.5431	0.4338	0.1707	0.0063							0.6035	0.6571	0.6278	0.5824	0.4297	0.1682	0.0043
				0.5635	0.6027	0.5978	0.424	0.3494	0.1521	0.0054							0.607	0.4877	0.4937	0.4487	0.3256	0.1306	0.0075
		cell viability/%		100	96.9542	93.3451	85.3873	72.3063	33.9613	0.880282					cell viability/%		100	93.5118	92.9041	85.5453	62.4836	24.6058	1.36334
				100	85.0654	83.0329	95.988	76.6702	30.1697	1.11347							100	108.882	104.027	96.5037	71.2013	27.8708	0.71251
				100	106.957	106.087	75.244	62.0053	26.992	0.958296							100	80.346	81.3344	73.9209	53.6409	21.5157	1.23558
		average		100	96.3254	94.155	85.5398	70.3273	30.3743	0.984015					average		100	94.2464	92.755	85.3233	62.4419	24.6641	1.10381
		SD		0	8.94807	9.4292	8.46938	6.14829	2.84886	0.0969193					SD		0	11.6612	9.2646	9.22073	7.16909	2.59479	0.281564
LLC													A549
48h													48h
			blank group	control group	1μM	2μM	4μM	8μM	16μM	32μM						blank group	control group	1μM	2μM	4μM	8μM	16μM	32μM
			0.0403	0.5876	0.5626	0.5368	0.3712	0.3105	0.1567	0.0446						0.0421	0.5865	0.4963	0.4258	0.3587	0.2892	0.1135	0.0473
			0.0399	0.5901	0.5237	0.4432	0.4393	0.3406	0.1826	0.0447						0.0398	0.5898	0.5608	0.4812	0.4276	0.3312	0.1332	0.0467
			0.0396	0.5846	0.4898	0.4674	0.3485	0.2647	0.1485	0.0439						0.0413	0.5779	0.4482	0.3699	0.3344	0.2565	0.0984	0.0472
	subtract blank group			0.5473	0.5223	0.4965	0.3309	0.2702	0.1164	0.0043				subtract blank group			0.5444	0.4542	0.3837	0.3166	0.2471	0.0714	0.0052
				0.5502	0.4838	0.4033	0.3994	0.3007	0.1427	0.0048							0.55	0.521	0.4414	0.3878	0.2914	0.0934	0.0069
				0.545	0.4502	0.4278	0.3089	0.2251	0.1089	0.0043							0.5366	0.4069	0.3286	0.2931	0.2152	0.0571	0.0059
		cell viability/%		100	95.4321	90.7181	60.4604	49.3696	21.268	0.785675					cell viability/%		100	82.9892	70.1078	57.8476	45.1489	13.0459	0.950119
				100	87.9317	73.3006	72.5918	54.6529	25.936	0.87241							100	94.6928	80.2254	70.4835	52.9626	16.9756	1.25409
				100	82.6055	78.4954	56.6789	41.3028	19.9817	0.788991							100	74.6606	60.2936	53.7798	39.4862	10.4771	1.08257
		average		100	88.6564	80.838	63.2437	48.4417	22.3952	0.815692					average		100	84.1142	70.2089	60.7036	45.8659	13.4995	1.09559
		SD		0	5.26146	7.30104	6.78798	5.48951	2.5582	0.0401285					SD		0	8.21674	8.13744	7.11199	5.525	2.67236	0.124437
LLC													A549
72h													72h
			blank group	control group	1μM	2μM	4μM	8μM	16μM	32μM						blank group	control group	1μM	2μM	4μM	8μM	16μM	32μM
			0.0411	0.5465	0.4729	0.4043	0.3268	0.2589	0.1256	0.0451						0.0426	0.5312	0.4496	0.3423	0.2777	0.2114	0.0884	0.0482
			0.0409	0.5508	0.5267	0.4521	0.3757	0.2035	0.1098	0.0442						0.0439	0.5347	0.5068	0.3965	0.3212	0.2643	0.1044	0.0485
			0.0403	0.5389	0.4132	0.3367	0.2797	0.2784	0.1073	0.0442						0.0444	0.5023	0.3937	0.2992	0.2375	0.2074	0.0752	0.0502
	subtract blank group			0.5054	0.4318	0.3632	0.2857	0.2178	0.0845	0.004				subtract blank group			0.4886	0.407	0.2997	0.2351	0.1688	0.0458	0.0056
				0.5099	0.4858	0.4112	0.3348	0.1626	0.0689	0.0033							0.4908	0.4629	0.3526	0.2773	0.2204	0.0605	0.0046
				0.4986	0.3729	0.2964	0.2394	0.2381	0.067	0.0039							0.4579	0.3493	0.2548	0.1931	0.163	0.0308	0.0058
		cell viability/%		100	78.8964	66.3621	52.2017	39.7954	15.4394	0.730861					cell viability/%		100	74.3651	54.7597	42.9563	30.8423	8.36835	1.0232
				100	88.2952	74.7365	60.8506	29.5529	12.5227	0.599782							100	84.133	64.0858	50.3999	40.0582	10.996	0.83606
				100	68.422	54.3853	43.9266	43.6881	12.2936	0.715596							100	64.0917	46.7523	35.4312	29.9083	5.65138	1.06422
		average		100	78.5379	65.1613	52.3263	37.6788	13.4186	0.68208					average		100	74.1966	55.1993	42.9291	33.6029	8.33858	0.974495
		SD		0	8.11714	8.3516	6.90975	5.96159	1.43202	0.058526					SD		0	8.18269	7.08319	6.11096	4.58045	2.18204	0.0993103
	LLC													A549
	concentration (μM)			0	1	2	4	8	16	32				concentration (μM)			0	1	2	4	8	16	32
	cell viability		24h	100	96.3254	94.155	85.5398	70.3273	30.3743	0.984015				cell viability		24h	100	94.2464	92.755	85.3233	62.4419	24.6641	1.10381
			48h	100	88.6564	80.838	63.2437	48.4417	22.3952	0.815692						48h	100	84.1142	70.2089	60.7036	45.8659	13.4995	1.09559
			72h	100	78.5379	65.1613	52.3263	37.6788	13.4186	0.68208						72h	100	74.1966	55.1993	42.9291	33.6029	8.33858	0.974495
	SD		24h	0	8.94807	9.4292	8.46938	6.14829	2.84886	0.0969193				SD		24h	0	11.6612	9.2646	9.22073	7.16909	2.59479	0.281564
			48h	0	5.26146	7.30104	6.78798	5.48951	2.5582	0.0401285						48h	0	8.21674	8.13744	7.11199	5.525	2.67236	0.124437
			72h	0	8.11714	8.3516	6.90975	5.96159	1.43202	0.058526						72h	0	8.18269	7.08319	6.11096	4.58045	2.18204	0.0993103
Fig.2B
LLC	24h						48h
				average	SD					average	SD
Control	50.13	54.88	48.23	51.08	2.79672		88.02	94.98	79.32	87.44	6.40631
Juglone 2μM	47.05	51.65	43.26	47.32	3.43052		75.12	82.11	69.06	75.43	5.33215
Juglone 4μM	41.11	46.89	39.21	42.4033	3.266		70.06	77.04	63.84	70.3133	5.39185
Juglone 8μM	40.68	35.03	45.05	40.2533	4.10176		68.32	74.87	65.78	69.6567	3.82945
Fig.2D
A549				average	SD		48h
Control	50.11	56.23	45.78	50.7067	4.28701					average	SD
Juglone 2μM	40.23	44.05	37.13	40.47	2.83017		73.12	79.88	67.03	73.3433	5.24837
Juglone 4μM	33.44	35.78	30.21	33.1433	2.2836		70.11	74.89	62.78	69.26	4.98029
Juglone 8μM	29.03	32.98	25.16	29.0567	3.19256		61.03	65.77	55.85	60.8833	4.05115
							62.13	57.06	67.02	62.07	4.06637
Fig.3B
LLC				average	SD
Control	100.06	107.78	91.43	99.7567	6.6783
Juglone 2μM	80.28	89.93	86.57	85.5933	3.99967
Juglone 4μM	56.59	65.83	50.05	57.49	6.47352
Juglone 8μM	28.12	32.15	25.89	28.72	2.59061
Fig.3D
A549				average	SD
Control	100.12	105.34	86.06	97.1733	8.14214
Juglone 2μM	82.09	90.65	72.43	81.7233	7.4428
Juglone 4μM	74.26	85.65	66.12	75.3433	8.0098
Juglone 8μM	33.32	37.87	28.09	33.0933	3.99588
Fig.4B
LLC	G0/G1					S					G2/M
				average	SD				average	SD				average	SD
Control	64.59	73.25	55.89	64.5767	7.0872	20.33	23.4	17.32	20.35	2.48219	14.94	17.29	12.99	15.0733	1.758
Juglone 2μM	63.16	71.62	56.07	63.6167	6.35647	18.14	20.83	15.75	18.24	2.07511	18.13	20.74	15.55	18.14	2.11882
Juglone 4μM	57.75	64.56	50.41	57.5733	5.77806	16.42	18.58	14.24	16.4133	1.7718	25.88	29.82	22.35	26.0167	3.05115
Juglone 8μM	54.78	61.66	48.75	55.0633	5.27429	14.02	15.99	12.19	14.0667	1.55169	30.75	35.06	26.81	30.8733	3.36918
Fig.4D	G0/G1					S					G2/M
A549				average	SD				average	SD				average	SD
Control	64.88	72.46	57.09	64.81	6.27497	19.72	22.61	16.94	19.7567	2.31491	15.27	17.91	13.12	15.4333	1.95892
Juglone 2μM	63.86	71.52	57.54	64.3067	5.71604	17.66	20.34	15.23	17.7433	2.08698	18.01	20.18	15.81	18	1.78406
Juglone 4μM	59.75	66.16	53.11	59.6733	5.32792	19.55	21.15	17.35	19.35	1.55778	20.88	23.62	18.54	21.0133	2.07604
Juglone 8μM	56.79	63.57	50.86	57.0733	5.1927	16.25	18.29	14.97	16.5033	1.36717	26.24	29.57	22.32	26.0433	2.96307
Fig.5B
LLC				average	SD
Control	5.33	6.27	4.41	5.33667	0.759356
Juglone 2μM	10.05	8.45	11.85	10.1167	1.38884
Juglone 4μM	17.76	18.73	14.54	17.01	1.79088
Juglone 8μM	29.7	33.95	26.06	29.9033	3.22429
Fig.5D
A549				average	SD
Control	3.6	4.81	5.06	4.49	0.637547
Juglone 2μM	9.12	6.58	8.56	8.08667	1.08963
Juglone 4μM	13.41	15.64	11.21	13.42	1.80855
Juglone 8μM	21.56	19.54	22.97	21.3567	1.40765
Fig.6B
	cleaved caspase 3/caspase 3					Bax					Bcl-2					Cyt C
				average	SD				average	SD				average	SD				average	SD
Control	0.83	1.03	1.22	1.02667	0.159234	0.88	1.08	1.27	1.07667	0.159234	0.88	0.92	1.03	0.943333	0.063421	0.86	0.92	1.05	0.943333	0.0793025
Juglone 2μM	1.52	1.78	1.96	1.75333	0.180616	1.81	2.15	2.46	2.14	0.265456	0.76	0.83	0.7	0.763333	0.0531246	3.7	2.61	3.12	3.14333	0.445296
Juglone 4μM	4.43	3.15	4.03	3.87	0.534665	3.02	2.17	2.85	2.68	0.367242	0.73	0.78	0.67	0.726667	0.0449691	4.82	4.03	3.25	4.03333	0.640954
Juglone 8μM	7.17	5.26	6.42	6.28333	0.78572	3.55	2.63	3.41	3.19667	0.40475	0.67	0.75	0.53	0.65	0.0909212	6.03	6.89	5.12	6.01333	0.722696
Fig.7B
LLC				average	SD
Control	0	0	0	0	0
Juglone 2μM	56028	61073	52106	56402.3	3670.32
Juglone 4μM	481234	519764	441922	480973	31779.4
Juglone 8μM	1381532	1492054	1298640	1390742	79229
A549				average	SD
Control	0	0	0	0	0
Juglone 2μM	102043	109186	95920	102383	5421.16
Juglone 4μM	467313	429927	504698	467313	30525.1
Juglone 8μM	1247328	1160015	1322167	1243170	66263.5
Fig.7C
LLC				average	SD
Control	5.6	6.1	5.2	5.63333	0.368179
Juglone 2μM	8.3	7.7	9.1	8.36667	0.573488
Juglone 4μM	14.5	15.7	13.4	14.5333	0.939267
Juglone 8μM	20.4	23.1	18.6	20.7	1.84932
A549				average	SD
Control	4.3	4.8	3.9	4.33333	0.368179
Juglone 2μM	6.5	7.1	6	6.53333	0.449691
Juglone 4μM	12.4	11.5	13.2	12.3667	0.694422
Juglone 8μM	17.2	18.9	15.7	17.2667	1.30724
Fig.7D
LLC				average	SD
Control	110.156	117.191	122.762	116.703	5.15761
Juglone 2μM	94.2348	108.035	100.913	101.061	5.6348
Juglone 4μM	72.4087	86.3304	67.8087	75.5159	7.8742
Juglone 8μM	36.5261	29.513	31.1391	32.3927	2.99718
A549				average	SD
Control	99.5913	109.93	113.762	107.761	5.98494
Juglone 2μM	81.3043	100.644	92.3913	91.4464	7.92342
Juglone 4μM	45.487	52.6957	37.5652	45.2493	6.17929
Juglone 8μM	15.0435	21.4783	9.2174	15.2464	5.00755
Fig.7E
LLC				average	SD
Control	36.3	42.7	34.6	37.8667	3.48744
Juglone 2μM	27.1	31.2	24.3	27.5333	2.83353
Juglone 4μM	23.9	30.1	19.8	24.6	4.23399
Juglone 8μM	13.2	16.7	9.8	13.2333	2.81701
A549				average	SD
Control	43.4	48.6	38.9	43.6333	3.96344
Juglone 2μM	32.2	36.7	26.8	31.9	4.04722
Juglone 4μM	28.3	32.1	23.4	27.9333	3.56121
Juglone 8μM	16.7	20.2	13.5	16.8	2.73618
Fig.7F
				average	SD
Control	33.3	39.6	29.4	34.1	4.20238
Juglone 2μM	51.9	57.5	65.8	58.4	5.71022
Fig.7G
				average	SD
Control	440.5	478.6	521.9	480.333	33.254
Juglone 2μM	341.4	316.2	278.9	312.167	25.6744
Fig.7H
				average	SD
Control	138.5	117.4	145.6	133.833	11.9762
Juglone 2μM	80.6	71.3	64.5	72.1333	6.59916
Fig.8B
	p-PI3K/PI3K					p-AKT/AKT
				average	SD				average	SD
Control	0.89	0.99	1.09	0.99	0.0816497	0.88	0.99	1.11	0.993333	0.0939267
Juglone 2μM	0.44	0.36	0.33	0.376667	0.046428	0.57	0.47	0.42	0.486667	0.062361
Juglone 4μM	0.22	0.19	0.15	0.186667	0.0286744	0.3	0.26	0.21	0.256667	0.0368179
Juglone 8μM	0.29	0.36	0.23	0.293333	0.0531246	0.23	0.29	0.18	0.233333	0.0449691
Fig.8D
	p-PI3K/PI3K					p-AKT/AKT
				average	SD				average	SD
Control	0.88	0.99	1.1	0.99	0.0898146	0.84	0.97	1.11	0.973333	0.110252
Juglone 8 μM	0.44	0.37	0.35	0.386667	0.0385861	0.44	0.37	0.35	0.386667	0.0385861
1,3-diCQA 5 μM	1.05	0.94	0.86	0.95	0.0778888	1.08	0.98	0.87	0.976667	0.0857645
Juglone 8 μM+1,3-diCQA 5 μM	0.78	0.82	0.6	0.733333	0.0956847	0.71	0.79	0.64	0.713333	0.0612826
Fig.9B				average	SD
Control	54.02	58.76	50.07	54.2833	3.55256
Juglone 8μM	33.03	37.12	29.88	33.3433	2.96401
NAC 2.5 mM	51.04	55.87	47.06	51.3233	3.60224
Juglone 8μM+NAC 2.5 Mm	42.55	47.66	39.45	43.22	3.38504
Fig.9D				average	SD
Control	100.01	110.05	89.22	99.76	8.50565
Juglone 8μM	35.12	38.34	29.89	34.45	3.48208
NAC 2.5 mM	84.95	98.04	80.11	87.7	7.57377
Juglone 8μM+NAC 2.5 Mm	58.32	64.08	75.01	65.8033	6.92177
Fig.9F				average	SD
Control	0	0	0	0	0
Juglone 8μM	3042716	3255704	2860153	3.05286e+06	161642
NAC 2.5 mM	0	0	0	0	0
Juglone 8μM+NAC 2.5 Mm	675938	723257	642143	680446	33267.7
Fig.9H				average	SD
Control	5.6	6.4	4.7	5.56667	0.694422
Juglone 8μM	30.69	33.58	27.35	30.54	2.5456
NAC 2.5 mM	8.86	7.74	9.75	8.78333	0.822368
Juglone 8μM+NAC 2.5 Mm	18.59	20.68	16.42	18.5633	1.73924
Fig.10
	p-PI3K/PI3K					p-AKT/AKT
				average	SD				average	SD
Control	0.88	0.99	1.1	0.99	0.0898146	0.86	0.99	1.11	0.986667	0.102089
Juglone 8μM	0.19	0.13	0.12	0.146667	0.0309121	0.29	0.19	0.14	0.206667	0.062361
NAC 2.5 mM	1.16	0.96	0.79	0.97	0.151217	1.05	0.92	0.78	0.916667	0.110252
Juglone 8μM+NAC 2.5 Mm	0.33	0.36	0.18	0.29	0.0787401	0.33	0.43	0.24	0.333333	0.077603
Fig.11B
time/d	Control group			Cis-platinum group			Juglone group
0	99	8.7		100	13		95	10
2	137	19		119	16		125	18
4	189	27		137	22		171	21
6	310	40		161	25		225	25
8	501	48		184	26		265	28
10	614	58		201	30		314	30
12	735	69		243	33		356	33
14	862	80		278	38		402	40
Fig.11C
time/d	Control group			Cis-platinum group			Juglone group
0	20.8	1.9		20.5	1.8		20.6	1.6
2	21	1.9		20.8	1.8		20.8	1.6
4	21.2	1.6		20.7	1.7		20.6	1.7
6	21.4	1.6		20.5	1.7		20.4	1.7
8	21.5	1.8		20.4	1.7		20.7	1.8
10	21.7	1.8		20.9	1.8		20.9	1.9
12	22.1	1.9		21.1	2		21.1	2
14	22.7	1.9		21.9	2		21.5	2.1
Fig.11D
Control group	Cis-platinum group	Juglone group
350	120	140
389	135	160
322	103	125
